# Supplementary material for: AUXIN RESPONSE FACTOR 1 Acts as a Positive Regulator in the Response of Poplar to Trichoderma asperellum Inoculation in Overexpressing Plants
Source: Plants (Basel). 2020 Feb 19;9(2):272. doi: 10.3390/plants9020272 (PMC7076496; doi:10.3390/plants9020272)
Supplement: Supplementary file 1 [file plants-09-00272-s001.zip]

Archive with 15 entries (14 files):
- supplementary material/
- supplementary material/.DS_Store
- __MACOSX/supplementary material/._.DS_Store
- supplementary material/Table S3 revised Round 2.docx
- __MACOSX/supplementary material/._Table S3 revised Round 2.docx
- supplementary material/Supplementary Figure 1 revised Round 2.docx
- __MACOSX/supplementary material/._Supplementary Figure 1 revised Round 2.docx
- supplementary material/Supplementary material 1 revised Round 2.docx
- __MACOSX/supplementary material/._Supplementary material 1 revised Round 2.docx
- supplementary material/Table S2 revised.docx
- __MACOSX/supplementary material/._Table S2 revised.docx
- supplementary material/Table S1 revised Round 2.docx
- __MACOSX/supplementary material/._Table S1 revised Round 2.docx
- supplementary material/Table S4 revised Round 2.docx
- __MACOSX/supplementary material/._Table S4 revised Round 2.docx
